# Supplementary material for: Genome-Wide Expression Profile of SOD Gene Family in Isatis indigotica and the Key Role of IiSOD2 and IiSOD7 in Alkaline Stress
Source: Int J Mol Sci. 2025 Aug 22;26(17):8131. doi: 10.3390/ijms26178131 (PMC12427683; doi:10.3390/ijms26178131)
Supplement: Supplementary file 1 [file ijms-26-08131-s001.zip]

Archive with 1 entries (1 files):
- ijms-3761503-supplementary.pdf
